# Supplementary material for: Use of a Capsaicin Cough Challenge Test to Compare Four Different Techniques for Nebulization Delivery in Cats
Source: Vet Sci. 2024 Jul 17;11(7):320. doi: 10.3390/vetsci11070320 (PMC11281692; doi:10.3390/vetsci11070320)
Supplement: Supplementary file 1 [file vetsci-11-00320-s001.zip]

Archive with 1 entries (1 files):
- vetsci-3090623-supplementary.mp4
